# Supplementary material for: Functional Fiber Reduces Mice Obesity by Regulating Intestinal Microbiota
Source: Nutrients. 2022 Jun 28;14(13):2676. doi: 10.3390/nu14132676 (PMC9268532; doi:10.3390/nu14132676)
Supplement: Supplementary file 1 [file nutrients-14-02676-s001.zip]

Archive with 1 entries (1 files):
- nutrients-1740402-supplementary.pdf
